# Supplementary material for: A comparative study of alkaloid and phenolic compounds in different organs and tissues of Berberis integerrima
Source: PLoS One. 2025 May 19;20(5):e0321255. doi: 10.1371/journal.pone.0321255 (PMC12087984; doi:10.1371/journal.pone.0321255)
Supplement: S1 Text — (XLSX) [file pone.0321255.s014.xlsx]

## Sheet:  Total Phenolic Content
Tissue	mg/gDW			Tissue	Mean	SE
Fruit 1	52.9373			Fruit	52.9237	0.00766
Fruit 2	52.9229			Leaf	40.3237	0.39773
Fruit 3	52.9108			Stem	13.5984	0.13231
Leaf 1	40.4843			Root	20.3622	0.12372
Leaf 2	40.9181			Stem bark	40.3365	0.23763
Leaf 3	39.5687			Stem pith	5.4032	0.12061
Stem 1	13.5687			Root bark	39.7382	0.21388
Stem 2	13.3855			Root pith	5.7277	0.10625
Stem 3	13.841
Root 1	20.5952
Root 2	20.3181
Root 3	20.1735
Stem bark 1	40.4145
Stem bark 2	39.8916
Stem bark 3	40.7036
Stem pith 1	5.43373
Stem pith 2	5.59518
Stem pith 3	5.18072
Root bark 1	39.9687
Root bark 2	39.3108
Root bark 3	39.9349
Root pith 1	5.51807
Root pith 2	5.80241
Root pith 3	5.86265

## Sheet: Total Flavonoid Content
Tissue	mg/gDW			Tissue	Mean	SE
Fruit 1	6.7425			Fruit	6.7587	0.01769
Fruit 2	6.7395			Leaf	10.1933	0.08757
Fruit 3	6.794			Stem	2.447	0.01256
Leaf 1	10.338			Root	6.917	0.04352
Leaf 2	10.2065			Stem bark	5.4963	0.01222
Leaf 3	10.0355			Stem pith	1.1993	0.05605
Stem 1	2.4465			Root bark	14.1462	0.00693
Stem 2	2.4255			Root pith	3.1482	0.03859
Stem 3	2.469
Root 1	6.9965
Root 2	7.0005
Root 3	6.854
Stem bark 1	5.472
Stem bark 2	5.5105
Stem bark 3	5.5065
Stem pith 1	1.098
Stem pith 2	1.2915
Stem pith 3	1.2085
Root bark 1	14.155
Root bark 2	14.1325
Root bark 3	14.151
Root pith 1	3.2195
Root pith 2	3.138
Root pith 3	3.087

## Sheet: Total Flavonol Content
Tissue	mg/gDW			Tissue	Mean	SE
Fruit 1	7.23971			Fruit	7.304	0.077
Fruit 2	7.215			Leaf	9.6191	0.00645
Fruit 3	7.45735			Stem	2.1543	0.0091
Leaf 1	9.63147			Root	7.6308	0.06642
Leaf 2	9.61618			Stem bark	5.3853	0.04346
Leaf 3	9.60971			Stem pith	0.8543	0.01114
Stem 1	2.15794			Root bark	11.1912	0.0285
Stem 2	2.16794			Root pith	2.694	0.10425
Stem 3	2.13706
Root 1	7.64765
Root 2	7.50824
Root 3	7.73647
Stem bark 1	5.44118
Stem bark 2	5.29971
Stem bark 3	5.415
Stem pith 1	0.866471
Stem pith 2	0.864412
Stem pith 3	0.832059
Root bark 1	11.2276
Root bark 2	11.2109
Root bark 3	11.135
Root pith 1	2.89235
Root pith 2	2.65206
Root pith 3	2.53765

## Sheet: Total Anthocyanin Content
Tissue	µmol/gDW			Tissue	Mean	SE
Fruit 1	11.6326			Fruit	11.6821	0.02513
Fruit 2	11.6992			Leaf	1.5382	0.00992
Fruit 3	11.7144			Stem	0.2288	0.0046
Leaf 1	1.51985			Root	0.2499	0.00279
Leaf 2	1.5203			Stem bark	0.5059	0.00056
Leaf 3	1.55455			Stem pith	0.1411	0.00227
Stem 1	0.230303			Root bark	0.5725	0.00285
Stem 2	0.236061			Root pith	0.1448	0.00302
Stem 3	0.230152
Root 1	0.245606
Root 2	0.255152
Root 3	0.249091
Stem bark 1	0.505455
Stem bark 2	0.505152
Stem bark 3	0.50697
Stem pith 1	0.145606
Stem pith 2	0.138636
Stem pith 3	0.138939
Root bark 1	0.567576
Root bark 2	0.572121
Root bark 3	0.567727
Root pith 1	0.144545
Root pith 2	0.150152
Root pith 3	0.139697

## Sheet: Phenolic acids HPLC
Tissue	(Gallic acid) µg/gDW			Tissue	Mean (Gallic acid)	SE
Fruit 1	2.64127			Fruit	2.1927	0.25897
Fruit 2	1.74418			Leaf	4.4084	1.08964
Fruit 3	2.19273			Stem	63.8166	9.51709
Leaf 1	6.29575			Root	7.6181	0.60291
Leaf 2	2.52112			Stem bark	144.501	1.83174
Leaf 3	4.40844			Stem pith	14.1274	0.15
Stem 1	80.3007			Root bark	41.8765	8.0054
Stem 2	47.3325			Root pith	1.8164	0.08222
Stem 3	63.8166
Root 1	8.66235
Root 2	6.57382
Root 3	7.61808
Stem bark 1	141.328
Stem bark 2	147.674
Stem bark 3	144.501
Stem pith 1	14.3872
Stem pith 2	13.8675
Stem pith 3	14.1274
Root bark 1	28.0108
Root bark 2	55.7423
Root bark 3	41.8765
Root pith 1	1.95876
Root pith 2	1.67395
Root pith 3	1.81636
Tissue	(Caffeic acid) µg/gDW			Tissue	Mean (Caffeic acid)	SE
Fruit 1	18.8685			Fruit	16.6317	1.29145
Fruit 2	14.3948			Leaf	0
Fruit 3	16.6317			Stem	2.0225	0.47151
Leaf 1	0			Root	0
Leaf 2	0			Stem bark	9.2543	0.51263
Leaf 3	0			Stem pith	3.066	0.08717
Stem 1	1.2058			Root bark	3.5665	0.01956
Stem 2	2.83914			Root pith	0
Stem 3	2.02247
Root 1	0
Root 2	0
Root 3	0
Stem bark 1	8.36643
Stem bark 2	10.1422
Stem bark 3	9.25434
Stem pith 1	3.21702
Stem pith 2	2.91504
Stem pith 3	3.06603
Root bark 1	3.53265
Root bark 2	3.6004
Root bark 3	3.56652
Root pith 1	0
Root pith 2	0
Root pith 3	0
Tissue	(Ferulic acid) µg/gDW			Tissue	Mean (Ferulic acid)	SE
Fruit 1	1.68981			Fruit	1.5802	0.06328
Fruit 2	1.47061			Leaf	2.956	0.0293
Fruit 3	1.58021			Stem	39.1898	3.59998
Leaf 1	2.90523			Root	112.024	1.64071
Leaf 2	3.00671			Stem bark	67.7888	0.14628
Leaf 3	2.95597			Stem pith	67.8069	6.41514
Stem 1	45.4251			Root bark	119.268	10.2551
Stem 2	32.9544			Root pith	86.5802	18.18
Stem 3	39.1898
Root 1	114.866
Root 2	109.182
Root 3	112.024
Stem bark 1	68.0421
Stem bark 2	67.5354
Stem bark 3	67.7888
Stem pith 1	78.9183
Stem pith 2	56.6956
Stem pith 3	67.8069
Root bark 1	101.506
Root bark 2	137.03
Root bark 3	119.268
Root pith 1	118.069
Root pith 2	55.0915
Root pith 3	86.5802
Tissue	(Cinnamic Acid) µg/gDW			Tissue	Mean (Cinnamic acid)	SE
Fruit 1	0.397728			Fruit	0.3475	0.02902
Fruit 2	0.297212			Leaf	2.7062	0.06887
Fruit 3	0.347468			Stem	0.2401	0.01448
Leaf 1	2.82545			Root	0.4031	0.0416
Leaf 2	2.58687			Stem bark	1.1167	0.03102
Leaf 3	2.70616			Stem pith	0.4497	0.11595
Stem 1	0.265193			Root bark	0.2607	0.01544
Stem 2	0.21503			Root pith	0
Stem 3	0.240112
Root 1	0.331077
Root 2	0.475173
Root 3	0.403125
Stem bark 1	1.06299
Stem bark 2	1.17043
Stem bark 3	1.11671
Stem pith 1	0.650511
Stem pith 2	0.248847
Stem pith 3	0.449679
Root bark 1	0.233959
Root bark 2	0.287437
Root bark 3	0.260698
Root pith 1	0
Root pith 2	0
Root pith 3	0

## Sheet: Flavonoids HPLC
Tissue	(Catechin) µg/gDW			Tissue	Mean (Catechin)	SE
Fruit 1	98.1274			Fruit	153.147	31.7658
Fruit 2	208.167			Leaf	545.033	26.6476
Fruit 3	153.147			Stem	1053.38	71.9255
Leaf 1	498.878			Root	2420.72	68.0276
Leaf 2	591.188			Stem bark	5016.51	157.478
Leaf 3	545.033			Stem pith	190.977	7.39465
Stem 1	928.799			Root bark	2638.76	131.683
Stem 2	1177.96			Root pith	106.46	34.1557
Stem 3	1053.38
Root 1	2302.9
Root 2	2538.55
Root 3	2420.72
Stem bark 1	5289.27
Stem bark 2	4743.75
Stem bark 3	5016.51
Stem pith 1	203.785
Stem pith 2	178.169
Stem pith 3	190.977
Root bark 1	2866.84
Root bark 2	2410.68
Root bark 3	2638.76
Root pith 1	165.619
Root pith 2	47.3007
Root pith 3	106.46
Tissue	(Resveratol) µg/gDW			Tissue	Mean (Resveratol)	SE
Fruit 1	2.5559			Fruit	2.7142	0.09138
Fruit 2	2.87244			Leaf	3.8133	0.82747
Fruit 3	2.71417			Stem	0
Leaf 1	2.38004			Root	170.313	23.4537
Leaf 2	5.24647			Stem bark	2.4738	0.78486
Leaf 3	3.81326			Stem pith	0
Stem 1	0			Root bark	104.227	7.98955
Stem 2	0			Root pith	9.4644	1.18413
Stem 3	0
Root 1	210.936
Root 2	129.69
Root 3	170.313
Stem bark 1	3.83325
Stem bark 2	1.11443
Stem bark 3	2.47384
Stem pith 1	0
Stem pith 2	0
Stem pith 3	0
Root bark 1	118.065
Root bark 2	90.3884
Root bark 3	104.227
Root pith 1	11.5154
Root pith 2	7.41343
Root pith 3	9.4644
Tissue	(Luteolin ) µg/gDW			Tissue	Mean (Luteolin)	SE
Fruit 1	1.99008			Fruit	1.7829	0.11964
Fruit 2	1.57562			Leaf	0
Fruit 3	1.78285			Stem	2.4725	0.15106
Leaf 1	0			Root	6.6315	1.12346
Leaf 2	0			Stem bark	3.9503	0.83091
Leaf 3	0			Stem pith	0
Stem 1	2.73417			Root bark	4.7545	0.43278
Stem 2	2.2109			Root pith	1.825	0.23394
Stem 3	2.47253
Root 1	8.5774
Root 2	4.68562
Root 3	6.63151
Stem bark 1	5.38952
Stem bark 2	2.51115
Stem bark 3	3.95033
Stem pith 1	0
Stem pith 2	0
Stem pith 3	0
Root bark 1	5.50406
Root bark 2	4.00485
Root bark 3	4.75445
Root pith 1	1.41983
Root pith 2	2.23022
Root pith 3	1.82503

## Sheet: PAL Enzyme Activity
Tissue	µg/mg pro.h			Tissue	Mean	SE
Fruit 1	537.777			Fruit	550.506	22.5232
Fruit 2	594.292			Leaf	146.259	3.75758
Fruit 3	519.449			Stem	140.834	3.52562
Leaf 1	143.513			Root	34.2317	1.84782
Leaf 2	141.574
Leaf 3	153.69
Stem 1	139.453
Stem 2	147.512
Stem 3	135.536
Root 1	37.4737
Root 2	31.0744
Root 3	34.147

## Sheet: TAL Enzyme Activity
Tissue	µg/mg pro.h			Tissue	Mean	SE
Fruit 1	322.846			Fruit	314.665	19.6785
Fruit 2	343.914			Leaf	126.719	1.87896
Fruit 3	277.235			Stem	100.39	3.97204
Leaf 1	130.09			Root	38.2803	1.70839
Leaf 2	126.473
Leaf 3	123.595
Stem 1	106.071
Stem 2	92.7405
Stem 3	102.357
Root 1	40.1195
Root 2	34.8669
Root 3	39.8545

## Sheet: Total Alkaloid Content
Tissue	mg/gDW			Tissue	Mean	SE
Fruit 1	0.683077			Fruit	0.6769	0.00453
Fruit 2	0.679615			Leaf	0.6446	0.00633
Fruit 3	0.668077			Stem	1.5873	0.00444
Leaf 1	0.633462			Root	2.6438	0.00517
Leaf 2	0.645			Stem bark	1.7838	0.00851
Leaf 3	0.655385			Stem pith	0.2177	0.02443
Stem 1	1.58077			Root bark	3.0727	0.02637
Stem 2	1.59577			Root pith	1.14	0.00999
Stem 3	1.58538
Root 1	2.65385
Root 2	2.64115
Root 3	2.63654
Stem bark 1	1.78038
Stem bark 2	1.8
Stem bark 3	1.77115
Stem pith 1	0.234231
Stem pith 2	0.169615
Stem pith 3	0.249231
Root bark 1	3.06923
Root bark 2	3.02885
Root bark 3	3.12
Root pith 1	1.12269
Root pith 2	1.15731
Root pith 3	1.14

## Sheet: Berberine HPLC
Tissue	mg/gDW			Tissue	Mean	SE
Fruit 1	0.039098			Fruit	0.0369	0.00127
Fruit 2	0.0368902			Leaf	0.0831	0.00093
Fruit 3	0.0346824			Stem	0.691	0.01151
Leaf 1	0.0830941			Root	6.2662	0.06786
Leaf 2	0.0814824			Stem bark	3.5145	0.07916
Leaf 3	0.0847058			Stem pith	0.3796	0.00586
Stem 1	0.710919			Root bark	16.7543	0.58579
Stem 2	0.690979			Root pith	2.1223	0.07372
Stem 3	0.671038
Root 1	6.38373
Root 2	6.14867
Root 3	6.2662
Stem bark 1	3.65166
Stem bark 2	3.37743
Stem bark 3	3.51455
Stem pith 1	0.379642
Stem pith 2	0.3695
Stem pith 3	0.389784
Root bark 1	16.7543
Root bark 2	17.7689
Root bark 3	15.7396
Root pith 1	2.24999
Root pith 2	1.99461
Root pith 3	2.1223

[truncated: 3 more sheets: DPPH, FRAP, berberine extraction optimizati]
